# Supplementary material for: Field-Crop Soils in Eastern France: Coldspots of Azole-Resistant Aspergillus fumigatus
Source: J Fungi (Basel). 2023 May 27;9(6):618. doi: 10.3390/jof9060618 (PMC10301667; doi:10.3390/jof9060618)
Supplement: Supplementary file 1 [file jof-09-00618-s001.zip]

Archive with 1 entries (1 files):
- jof-2346211-supplementary.pdf
